# Supplementary material for: Phase-Separated Multienzyme Condensates for Efficient Synthesis of Imines from Carboxylic Acids with Enhanced Dual-Cofactor Recycling
Source: Int J Mol Sci. 2025 May 16;26(10):4795. doi: 10.3390/ijms26104795 (PMC12111831; doi:10.3390/ijms26104795)
Supplement: Supplementary file 1 [file ijms-26-04795-s001.zip]

Archive with 1 entries (1 files):
- ijms-3613570-supplementary.pdf
